# Supplementary material for: Natural self-attenuation of pathogenic viruses by deleting the silencing suppressor coding sequence for long-term plant-virus coexistence
Source: PLoS Pathog. 2025 Jun 26;21(6):e1013012. doi: 10.1371/journal.ppat.1013012 (PMC12225820; doi:10.1371/journal.ppat.1013012)
Supplement: S1 Data — Excel spreadsheet containing, in separate sheets, the underlying numerical data and statistical analysis for Figure panels 5D (left), 5D (right), 6C (left), and 6C (right). (XLSX) [file ppat.1013012.s001.xlsx]

## Sheet: Figure 5D (left)
	Vrial RNA accumulation
	Mock	pSS-BT23	pSS-BT23-HCPro1-217	pSS-BT23 / P19	pSS-BT23-HCPro1-217 / P19
	0	0	1	0	2.32429
	0	0	0.825514	0	1.45001
	0	0	0.653311	0	1.49417
mean	0	0	0.826275	0	1.75616
mean	0	0	1	0	2.12539
Std deviation	0	0	0.209792	0	0.59606
P value			0.0367629

## Sheet: Figure 5D (right)
	Vrial RNA accumulation
	Mock	pRS-HK23	pRS-HK23-HCPro1-2ZYZ	pRS-HK23 / P19	pRS-HK23-HCPro1-2ZYZ/ P19
	0	0	0.101123	1	1.40998
	0	0	0.184001	1.20321	1.25091
	0	0	0.10195	1.34348	1.52668
mean	0	0	0.129024	1.18223	1.39586
mean	0	0	0.109136	1	1.1807
Std deviation	0	0	0.0402736	0.14608	0.117089
P value			0.000523887
P value				0.169884

## Sheet: Figure 6C (left)
		Vrial RNA accumulation
	Mock		pSS-BT23		pSS-BT23-HCPro1-217
	WT	dcl2/4	WT	dcl2/4	WT	dcl2/4
	0	0	0	1	3.73122	8.20119
	0	0	0	1.48686	2.45634	8.85367
	0	0	0	1.20106	3.37099	8.45783
mean	0	0	0	1.2293	3.18618	8.50423
mean	0	0	0	1	2.59186	6.91792
Std deviation	0	0	0	0.199018	0.53463	0.267391
P value				0.00844188
P value					0.000233058

## Sheet: Figure 6C (right)
		Vrial RNA accumulation
	Mock		pRS-HK23		pRS-HK23-HCPro1-217
	WT	dcl2/4	WT	dcl2/4	WT	dcl2/4
	0	0	0	1	0.408104	5.15381
	0	0	0	0.905769	0.283939	4.97576
	0	0	0	0.605316	0.335384	3.65371
mean	0	0	0	0.837028	0.342476	4.59443
mean	0	0	0	1	0.409157	5.48898
Std deviation	0	0	0	0.246259	0.074532	0.9791
P value				0.0164355
P value					0.000858253
